# Supplementary material for: A Pseudouridine Isoxazolidinyl Nucleoside Analogue Structural Analysis: A Morphological Approach
Source: Molecules. 2018 Dec 19;23(12):3381. doi: 10.3390/molecules23123381 (PMC6321120; doi:10.3390/molecules23123381)
Supplement: Supplementary file 1 [file molecules-23-03381-s001.zip]

Archive with 1 entries (1 files):
- molecules-409297-supplementary.cif
