# Supplementary material for: A Pseudouridine Isoxazolidinyl Nucleoside Analogue Structural Analysis: A Morphological Approach
Source: Molecules. 2018 Dec 19;23(12):3381. doi: 10.3390/molecules23123381 (PMC6321120; doi:10.3390/molecules23123381)
Supplement: Supplementary file 1 [file molecules-23-03381-s001.zip › molecules-409297-supplementary.cif]

#==============================================================================
data_global
#==============================================================================

_publ_contact_author               'Francesco Punzo'
_publ_contact_author_email          fpunzo@unict.it

loop_
_publ_author_name
_publ_author_address
 'Floresta, Giuseppe'
;    
Dipartimento di Scienze del Farmaco, 
Universit� di Catania, 
Viale A. Doria 6, 
95125 Catania, Italy
;
 'Pistara, Venerando'
;    
Dipartimento di Scienze del Farmaco, 
Universit� di Catania, 
Viale A. Doria 6, 
95125 Catania, Italy
;
 'Christensen, Kirsten E.'
;    
Chemical Crystallography,
Department of Chemistry,
University of Oxford,
Mansfield Road, 
Oxford OX1 3TA. UK.
;
 'Amata, Emanuele'
;    
Dipartimento di Scienze del Farmaco, 
Universit� di Catania, 
Viale A. Doria 6, 
95125 Catania, Italy
;
 'Marrazzo, Agostino'
;    
Dipartimento di Scienze del Farmaco, 
Universit� di Catania, 
Viale A. Doria 6, 
95125 Catania, Italy
;
 'Gentile, Davide'
;    
Dipartimento di Scienze del Farmaco, 
Universit� di Catania, 
Viale A. Doria 6, 
95125 Catania, Italy
;
 'Rescifina, Antonio'
;    
Dipartimento di Scienze del Farmaco, 
Universit� di Catania, 
Viale A. Doria 6, 
95125 Catania, Italy
;
 'Punzo, Francesco'
;    
Dipartimento di Scienze del Farmaco, 
Universit� di Catania, 
Viale A. Doria 6, 
95125 Catania, Italy
;

_publ_requested_journal
 'Molecules'
_journal_volume                    '?'
_journal_page_first                '?'
_journal_page_last                 '?'
_journal_year                      '2018'
_ccdc_journal_depnumber            '?'

_publ_section_title
;
A Pseudouridine Isoxazolidinyl Nucleoside Analogue Structural Analysis: 
A Morphological Approach
;

_publ_section_abstract
;
An in silico study has been conducted upon 
(3'RS,5'SR)-5-[2'-benzyl-5'-hydroxymethyl-1',2'-isoxazolidin-
3'-yl]uracil through a molecular dynamics/docking approach 
that highlights its potential inhibitory activity upon the
wild-type pseudouridine 5'-monophosphate glycosidase. The
crystal structure of this compound has been solved by means of
X-ray single crystal diffraction and the so inferred data were
used to predict its crystal morphology. These data were 
compared with optical microscopy images and confirmed the
validity of the computed models. This robust approach, already
used for several other different compounds, provides a fast 
and reliable tool to standardize a crystallization method in 
order to get similar and good quality crystals. As different 
crystal shapes could be associated with different  polymorphic 
forms, this method could be considered a fast and cheap 
screeening to choose among different and coexistent 
polymorphic forms. Furthermore, a match with the original 
crystal structure of pseudouridine 5'-monophosphate is 
provided.
;

#==============================================================================
data_6684-LA1 
#==============================================================================
_audit_creation_date        "2016-11-09"
_audit_creation_method CRYSTALS_ver_14.61_build_6156 

_oxford_structure_analysis_title  '6684 057kec15 LA1 '
_chemical_name_systematic         .
_chemical_melting_point           'not measured'

_cell_length_a                    19.9960(5)
_cell_length_b                    16.7246(2)
_cell_length_c                    19.1703(5)
_cell_angle_alpha                 90
_cell_angle_beta                  116.319(3)
_cell_angle_gamma                 90
_cell_volume                      5746.5(3)
 
_symmetry_cell_setting            'monoclinic' 
_symmetry_space_group_name_H-M    'C 2/c ' 
_symmetry_space_group_name_Hall   '-C 2yc' 
loop_
 _symmetry_equiv_pos_as_xyz
 'x,y,z'
 '-x,-y,-z'
 'x+1/2,y+1/2,z'
 '-x+1/2,-y+1/2,-z'
 'x,-y,z+1/2'
 '-x,y,-z+1/2'
 'x+1/2,-y+1/2,z+1/2'
 '-x+1/2,y+1/2,-z+1/2'

loop_
_atom_type_symbol
_atom_type_scat_dispersion_real
_atom_type_scat_dispersion_imag
_atom_type_scat_Cromer_Mann_a1
_atom_type_scat_Cromer_Mann_b1
_atom_type_scat_Cromer_Mann_a2
_atom_type_scat_Cromer_Mann_b2
_atom_type_scat_Cromer_Mann_a3
_atom_type_scat_Cromer_Mann_b3
_atom_type_scat_Cromer_Mann_a4
_atom_type_scat_Cromer_Mann_b4
_atom_type_scat_Cromer_Mann_c
_atom_type_scat_source  
 C       0.0020   0.0020   2.3100  20.8439   1.0200  10.2075   1.5886   0.5687
   0.8650  51.6512   0.2156 'International Tables Vol C 4.2.6.8 and 6.1.1.4'
 H       0.0000   0.0000   0.4930  10.5109   0.3229  26.1257   0.1402   3.1424
   0.0408  57.7998   0.0030 'International Tables Vol C 4.2.6.8 and 6.1.1.4'
 N       0.0040   0.0030  12.2126   0.0057   3.1322   9.8933   2.0125  28.9975
   1.1663   0.5826 -11.5290 'International Tables Vol C 4.2.6.8 and 6.1.1.4'
 O       0.0070   0.0060   3.0485  13.2771   2.2868   5.7011   1.5463   0.3239
   0.8670  32.9089   0.2508 'International Tables Vol C 4.2.6.8 and 6.1.1.4'
 
 
_cell_formula_units_Z                    16

# Given Formula = C12.25 H13.12 N2.62 O3.50 
# Dc =      1.17 Fooo =   2128.00 Mu =      0.88 M =    253.13
# Found Formula = C15 H17 N3 O4 
# Dc =      1.40 FOOO =   2560.00 Mu =      1.04 M =    303.32

_chemical_formula_sum             'C15 H17 N3 O4'
_chemical_formula_moiety          'C15 H17 N3 O4'
_chemical_compound_source                .
_chemical_formula_weight            303.32
 
 
_cell_measurement_reflns_used        26361
_cell_measurement_theta_min              2
_cell_measurement_theta_max             32
_cell_measurement_temperature          100
 
_exptl_crystal_description        'plate' 
_exptl_crystal_colour             'clear_pale_colourless' 
_exptl_crystal_size_min           0.01 
_exptl_crystal_size_mid           0.05 
_exptl_crystal_size_max           0.06 
 
_exptl_crystal_density_diffrn     1.402 
_exptl_crystal_density_meas       'not measured' 
_exptl_crystal_density_method     'not measured' 
# Non-dispersive F(000): 
_exptl_crystal_F_000              2560 
_exptl_absorpt_coefficient_mu     0.104 
 
# Sheldrick geometric approximatio 0.99 1.00 
_exptl_absorpt_correction_type    multi-scan 
_exptl_absorpt_process_details    'CrysAlisPro, (Agilent, 2011)' 
_exptl_absorpt_correction_T_min   0.86 
_exptl_absorpt_correction_T_max   1.00 
_diffrn_measurement_device_type   
 'dtrek-CrysAlisPro-abstract goniometer imported rigaku-d*trek images'
_diffrn_measurement_device        'Area' 
_diffrn_radiation_monochromator   'synchrotron' 
_diffrn_radiation_type            'synchrotron'
_diffrn_radiation_wavelength           0.6889
_diffrn_measurement_method        \w 
 
# If a reference occurs more than once, delete the author 
# and date from subsequent references. 
_computing_data_collection        'SuperNova, (Oxford Diffraction, 2010)' 
_computing_cell_refinement        'CrysAlisPro, (Agilent, 2011)' 
_computing_data_reduction         'CrysAlisPro, (Agilent, 2011)' 
_computing_structure_solution     'Superflip (Palatinus & Chapuis, 2007)' 
_computing_structure_refinement   'CRYSTALS (Betteridge et al., 2003)' 
_computing_publication_material   'CRYSTALS (Betteridge et al., 2003)' 
_computing_molecular_graphics     'CAMERON (Watkin et al., 1996)' 
 
_diffrn_standards_interval_time   . 
_diffrn_standards_interval_count  . 
_diffrn_standards_number          0 
_diffrn_standards_decay_%         . 
 
_diffrn_ambient_temperature        100
_diffrn_reflns_number             62114 
_reflns_number_total              10261 
_diffrn_reflns_av_R_equivalents   0.040 
_diffrn_reflns_av_sigmaI/netI     0.0393
# Number of reflections with Friedels Law is 10261 
# Theoretical number of reflections is about 21490 
 
 
_diffrn_reflns_theta_min          1.614 
_diffrn_reflns_theta_max          31.769 
_diffrn_measured_fraction_theta_max 0.955 
 
_diffrn_reflns_theta_full         28.592 
_diffrn_measured_fraction_theta_full 0.995 
 
 
_diffrn_reflns_limit_h_min        -30 
_diffrn_reflns_limit_h_max        29 
_diffrn_reflns_limit_k_min        -24 
_diffrn_reflns_limit_k_max        25 
_diffrn_reflns_limit_l_min        -28 
_diffrn_reflns_limit_l_max        29 
_reflns_limit_h_min               -30 
_reflns_limit_h_max               27 
_reflns_limit_k_min               0 
_reflns_limit_k_max               25 
_reflns_limit_l_min               0 
_reflns_limit_l_max               29 
 
_oxford_diffrn_Wilson_B_factor    1.42 
_oxford_diffrn_Wilson_scale       0.20 
 
_atom_sites_solution_primary      Other  #heavy,direct,difmap,geom,iterative
# _atom_sites_solution_secondary  difmap
_atom_sites_solution_hydrogens    difmap
 
_refine_diff_density_min          -0.35 
_refine_diff_density_max          0.56 
 
 
# The current dictionary definitions do not cover the 
# situation where the reflections used for refinement were 
# selected by a user-defined sigma threshold 
 
 
# The values actually used during refinement 
_oxford_reflns_threshold_expression_ref     I>-3.0\s(I)
_refine_ls_number_reflns          10236 
_refine_ls_number_restraints      20 
_refine_ls_number_parameters      421 
_oxford_refine_ls_R_factor_ref    0.0616 
_refine_ls_wR_factor_ref          0.1305 
_refine_ls_goodness_of_fit_ref    1.0060 
_refine_ls_shift/su_max           0.0007249 
_refine_ls_shift/su_mean          0.0000712 
 
 
# The values computed with all filters except I/sigma 
_oxford_reflns_number_all         10236 
_refine_ls_R_factor_all           0.0616 
_refine_ls_wR_factor_all          0.1305 
 
# The values computed with a 2 sigma cutoff - a la SHELX 
_reflns_threshold_expression      I>2.0\s(I)
_reflns_number_gt                 8305 
_refine_ls_R_factor_gt            0.0489 
_refine_ls_wR_factor_gt           0.1209 
 
# choose from: rm (reference molecule of known chirality), 
# ad (anomolous dispersion - Flack), rmad (rm and ad), 
# syn (from synthesis), unk (unknown) or . (not applicable). 
_chemical_absolute_configuration  '.' 
 
 
_refine_ls_structure_factor_coef  Fsqd 
_refine_ls_matrix_type            full
_refine_ls_hydrogen_treatment     mixed          #undef, noref, refall,
                                                 # refxyz, refU, constr or mixed
_refine_ls_weighting_scheme       calc 
_refine_ls_weighting_details 
;
 Method= Modified Sheldrick 
 w=1/[\s^2^(F^2^) + ( 0.05P)^2^ + 7.62P] 
 ,where P=(max(Fo^2^,0) + 2Fc^2^)/3 
;
# Insert your own references if required - in alphabetical order 
_publ_section_references 
; 
Betteridge, P.W., Carruthers, J.R., Cooper, R.I., 
Prout, K. & Watkin, D.J. (2003). J. Appl. Cryst. 36, 1487. 
 
Agilent (2011). CrysAlisPro. 
 
Oxford Diffraction, (2010). Supernova User Manual. 
 
Palatinus, L. & Chapuis, G. (2007). J. Appl. Cryst. 40, 786-790. 
 
Watkin, D.J., Prout, C.K. & Pearce, L.J. (1996). CAMERON, Chemical 
Crystallography Laboratory, Oxford, UK. 
; 

# Uequiv = arithmetic mean of Ui i.e. Ueqiv = (U1+U2+U3)/3

# Replace last . with number of unfound hydrogen atoms attached to an atom.

# ..._refinement_flags_... 
# . no refinement constraints           S special position constraint on site
# G rigid group refinement of site      R riding atom
# D distance or angle restraint on site T thermal displacement constraints
# U Uiso or Uij restraint (rigid bond)  P partial occupancy constraint


loop_
_atom_site_label
_atom_site_type_symbol
_atom_site_fract_x
_atom_site_fract_y
_atom_site_fract_z
_atom_site_U_iso_or_equiv
_atom_site_occupancy
_atom_site_adp_type
_atom_site_refinement_flags_posn
_atom_site_refinement_flags_adp
_atom_site_refinement_flags_occupancy
_atom_site_disorder_assembly
_atom_site_disorder_group
_atom_site_attached_hydrogens
N1 N 0.44784(5) 0.71807(6) 0.57261(6) 0.0181 1.0000 Uani . . . . . . 
O2 O 0.48017(5) 0.77005(5) 0.64004(5) 0.0198 1.0000 Uani . . . . . . 
C3 C 0.55987(7) 0.75268(7) 0.68092(7) 0.0201 1.0000 Uani . . . . . . 
C4 C 0.58006(6) 0.71288(7) 0.62072(7) 0.0201 1.0000 Uani . . . . . . 
C5 C 0.50618(6) 0.71698(7) 0.54549(7) 0.0181 1.0000 Uani . . . . . . 
C6 C 0.59985(7) 0.83041(7) 0.71446(7) 0.0230 1.0000 Uani . . . . . . 
O7 O 0.60498(5) 0.88237(5) 0.65793(5) 0.0207 1.0000 Uani D . . . . . 
C8 C 0.49984(6) 0.79035(7) 0.49743(6) 0.0167 1.0000 Uani . . . . . . 
C9 C 0.54940(6) 0.79722(7) 0.46131(6) 0.0171 1.0000 Uani D . . . . . 
N10 N 0.54218(5) 0.86534(6) 0.41759(6) 0.0180 1.0000 Uani D . . . . . 
C11 C 0.49497(6) 0.92832(7) 0.40898(6) 0.0171 1.0000 Uani D . . . . . 
N12 N 0.44966(6) 0.91759(6) 0.44426(6) 0.0192 1.0000 Uani D . . . . . 
C13 C 0.45200(6) 0.85114(7) 0.48719(7) 0.0182 1.0000 Uani D . . . . . 
O14 O 0.59682(5) 0.74659(5) 0.46783(5) 0.0218 1.0000 Uani . . . . . . 
O15 O 0.49364(5) 0.98903(5) 0.37199(5) 0.0208 1.0000 Uani . . . . . . 
C16 C 0.43845(7) 0.63856(7) 0.59949(7) 0.0208 1.0000 Uani . . . . . . 
C17 C 0.37949(7) 0.63655(7) 0.62842(7) 0.0213 1.0000 Uani . . . . . . 
C18 C 0.38292(8) 0.57645(8) 0.68056(8) 0.0278 1.0000 Uani . . . . . . 
C19 C 0.32858(10) 0.57091(10) 0.70686(9) 0.0365 1.0000 Uani . . . . . . 
C20 C 0.27025(10) 0.62518(10) 0.68102(11) 0.0402 1.0000 Uani . . . . . . 
C21 C 0.26601(9) 0.68466(9) 0.62898(10) 0.0336 1.0000 Uani . . . . . . 
C22 C 0.32070(7) 0.69098(8) 0.60278(8) 0.0250 1.0000 Uani . . . . . . 
N31 N 0.79521(6) 1.02028(6) 0.42469(6) 0.0196 1.0000 Uani . . . . . . 
O32 O 0.75768(5) 0.96846(5) 0.35768(5) 0.0210 1.0000 Uani . . . . . . 
C33 C 0.67843(7) 0.98891(7) 0.32184(7) 0.0207 1.0000 Uani . . . . . . 
C34 C 0.66466(7) 1.02961(7) 0.38606(7) 0.0204 1.0000 Uani . . . . . . 
C35 C 0.74130(6) 1.02414(7) 0.45774(7) 0.0187 1.0000 Uani . . . . . . 
C36 C 0.63346(7) 0.91356(8) 0.28908(7) 0.0227 1.0000 Uani . . . . . . 
O37 O 0.63891(5) 0.85742(5) 0.34718(5) 0.0220 1.0000 Uani D . . . . . 
C38 C 0.74915(6) 0.95182(7) 0.50756(7) 0.0174 1.0000 Uani . . . . . . 
C39 C 0.70309(6) 0.94814(7) 0.54803(7) 0.0176 1.0000 Uani D . . . . . 
N40 N 0.71136(5) 0.88123(6) 0.59353(6) 0.0184 1.0000 Uani D . . . . . 
C41 C 0.75748(6) 0.81738(7) 0.60134(7) 0.0176 1.0000 Uani D . . . . . 
N42 N 0.79968(5) 0.82534(6) 0.56208(6) 0.0188 1.0000 Uani D . . . . . 
C43 C 0.79535(6) 0.89009(7) 0.51629(7) 0.0187 1.0000 Uani D . . . . . 
O44 O 0.65795(5) 1.00048(5) 0.54335(5) 0.0229 1.0000 Uani . . . . . . 
O45 O 0.76002(5) 0.75828(5) 0.64065(5) 0.0221 1.0000 Uani . . . . . . 
C46 C 0.80464(7) 1.09911(7) 0.39636(8) 0.0223 1.0000 Uani . . . . . . 
C47 C 0.86618(7) 1.10151(7) 0.37130(7) 0.0204 1.0000 Uani . . . . . . 
C48 C 0.92828(7) 1.05166(7) 0.40430(7) 0.0216 1.0000 Uani . . . . . . 
C49 C 0.98820(7) 1.06228(8) 0.38673(8) 0.0244 1.0000 Uani . . . . . . 
C50 C 0.98612(8) 1.12150(9) 0.33522(8) 0.0285 1.0000 Uani . . . . . . 
C51 C 0.92335(8) 1.16963(9) 0.30000(9) 0.0305 1.0000 Uani . . . . . . 
C52 C 0.86374(8) 1.15969(8) 0.31799(8) 0.0261 1.0000 Uani . . . . . . 
H31 H 0.5690 0.7164 0.7243 0.0238 1.0000 Uiso R . . . . . 
H41 H 0.6203 0.7411 0.6159 0.0246 1.0000 Uiso R . . . . . 
H42 H 0.5953 0.6567 0.6356 0.0239 1.0000 Uiso R . . . . . 
H51 H 0.4996 0.6695 0.5138 0.0214 1.0000 Uiso R . . . . . 
H61 H 0.6508 0.8168 0.7520 0.0277 1.0000 Uiso R . . . . . 
H62 H 0.5750 0.8585 0.7421 0.0285 1.0000 Uiso R . . . . . 
H131 H 0.4188 0.8504 0.5103 0.0228 1.0000 Uiso R . . . . . 
H162 H 0.4868 0.6172 0.6410 0.0254 1.0000 Uiso R . . . . . 
H161 H 0.4230 0.6032 0.5534 0.0249 1.0000 Uiso R . . . . . 
H181 H 0.4234 0.5383 0.6983 0.0337 1.0000 Uiso R . . . . . 
H191 H 0.3318 0.5299 0.7434 0.0445 1.0000 Uiso R . . . . . 
H201 H 0.2335 0.6217 0.6989 0.0486 1.0000 Uiso R . . . . . 
H211 H 0.2250 0.7215 0.6099 0.0400 1.0000 Uiso R . . . . . 
H221 H 0.3185 0.7324 0.5677 0.0298 1.0000 Uiso R . . . . . 
H331 H 0.6679 1.0258 0.2783 0.0247 1.0000 Uiso R . . . . . 
H341 H 0.6505 1.0857 0.3728 0.0249 1.0000 Uiso R . . . . . 
H342 H 0.6260 1.0027 0.3940 0.0236 1.0000 Uiso R . . . . . 
H351 H 0.7511 1.0724 0.4896 0.0219 1.0000 Uiso R . . . . . 
H362 H 0.6490 0.8878 0.2526 0.0274 1.0000 Uiso R . . . . . 
H361 H 0.5806 0.9288 0.2612 0.0267 1.0000 Uiso R . . . . . 
H431 H 0.8254 0.8879 0.4904 0.0221 1.0000 Uiso R . . . . . 
H461 H 0.8173 1.1365 0.4401 0.0266 1.0000 Uiso R . . . . . 
H462 H 0.7575 1.1176 0.3533 0.0271 1.0000 Uiso R . . . . . 
H481 H 0.9288 1.0107 0.4387 0.0263 1.0000 Uiso R . . . . . 
H491 H 1.0317 1.0290 0.4113 0.0291 1.0000 Uiso R . . . . . 
H501 H 1.0280 1.1286 0.3243 0.0344 1.0000 Uiso R . . . . . 
H511 H 0.9203 1.2093 0.2634 0.0375 1.0000 Uiso R . . . . . 
H521 H 0.8214 1.1935 0.2943 0.0320 1.0000 Uiso R . . . . . 
H401 H 0.6834(8) 0.8780(8) 0.6171(9) 0.0239(18) 1.0000 Uiso D . . . . . 
H421 H 0.8295(8) 0.7865(8) 0.5639(9) 0.0241(18) 1.0000 Uiso D . . . . . 
H101 H 0.5716(8) 0.8684(8) 0.3945(9) 0.0237(18) 1.0000 Uiso D . . . . . 
H121 H 0.4188(8) 0.9566(8) 0.4417(9) 0.0254(18) 1.0000 Uiso D . . . . . 
H71 H 0.5715(9) 0.9169(10) 0.6463(10) 0.0326(18) 1.0000 Uiso D . . . . . 
H371 H 0.6745(9) 0.8261(10) 0.3545(11) 0.0340(18) 1.0000 Uiso D . . . . . 
loop_
_atom_site_aniso_label
_atom_site_aniso_U_11
_atom_site_aniso_U_22
_atom_site_aniso_U_33
_atom_site_aniso_U_23
_atom_site_aniso_U_13
_atom_site_aniso_U_12
N1 0.0190(4) 0.0164(4) 0.0214(4) -0.0028(3) 0.0114(4) -0.0003(3) 
O2 0.0206(4) 0.0185(4) 0.0220(4) -0.0043(3) 0.0110(3) 0.0002(3) 
C3 0.0206(5) 0.0181(5) 0.0209(5) 0.0006(4) 0.0087(4) 0.0001(4) 
C4 0.0189(5) 0.0172(5) 0.0240(5) 0.0008(4) 0.0093(4) 0.0037(4) 
C5 0.0176(5) 0.0162(5) 0.0232(5) -0.0014(4) 0.0115(4) 0.0028(4) 
C6 0.0256(6) 0.0221(5) 0.0201(5) -0.0013(4) 0.0090(4) -0.0033(4) 
O7 0.0216(4) 0.0169(4) 0.0271(4) 0.0016(3) 0.0140(3) 0.0024(3) 
C8 0.0152(4) 0.0176(5) 0.0194(4) -0.0011(4) 0.0094(4) 0.0032(4) 
C9 0.0156(4) 0.0175(5) 0.0199(5) -0.0017(4) 0.0094(4) 0.0032(4) 
N10 0.0167(4) 0.0194(4) 0.0217(4) 0.0017(3) 0.0121(4) 0.0061(3) 
C11 0.0145(4) 0.0186(5) 0.0188(5) -0.0011(4) 0.0079(4) 0.0043(4) 
N12 0.0186(4) 0.0186(4) 0.0243(4) 0.0024(3) 0.0132(4) 0.0079(3) 
C13 0.0174(5) 0.0195(5) 0.0211(5) 0.0003(4) 0.0116(4) 0.0046(4) 
O14 0.0215(4) 0.0202(4) 0.0295(4) 0.0016(3) 0.0164(4) 0.0084(3) 
O15 0.0208(4) 0.0204(4) 0.0229(4) 0.0036(3) 0.0114(3) 0.0058(3) 
C16 0.0220(5) 0.0168(5) 0.0248(5) -0.0003(4) 0.0115(4) 0.0003(4) 
C17 0.0235(5) 0.0196(5) 0.0228(5) -0.0049(4) 0.0121(4) -0.0051(4) 
C18 0.0328(7) 0.0242(6) 0.0273(6) -0.0016(5) 0.0142(5) -0.0072(5) 
C19 0.0478(9) 0.0328(7) 0.0373(7) -0.0044(6) 0.0265(7) -0.0173(6) 
C20 0.0452(9) 0.0404(8) 0.0531(9) -0.0151(7) 0.0383(8) -0.0187(7) 
C21 0.0313(7) 0.0296(7) 0.0500(9) -0.0111(6) 0.0271(7) -0.0060(5) 
C22 0.0255(6) 0.0223(5) 0.0319(6) -0.0054(5) 0.0172(5) -0.0033(4) 
N31 0.0207(4) 0.0183(4) 0.0237(4) 0.0008(3) 0.0133(4) 0.0034(3) 
O32 0.0208(4) 0.0208(4) 0.0245(4) -0.0005(3) 0.0128(3) 0.0048(3) 
C33 0.0213(5) 0.0206(5) 0.0220(5) 0.0037(4) 0.0113(4) 0.0060(4) 
C34 0.0188(5) 0.0197(5) 0.0243(5) 0.0027(4) 0.0111(4) 0.0069(4) 
C35 0.0179(5) 0.0179(5) 0.0235(5) 0.0019(4) 0.0119(4) 0.0057(4) 
C36 0.0250(6) 0.0236(5) 0.0212(5) 0.0017(4) 0.0118(4) 0.0038(4) 
O37 0.0231(4) 0.0212(4) 0.0273(4) 0.0040(3) 0.0162(3) 0.0067(3) 
C38 0.0156(4) 0.0184(5) 0.0207(5) 0.0010(4) 0.0101(4) 0.0047(4) 
C39 0.0155(5) 0.0181(5) 0.0207(5) -0.0009(4) 0.0093(4) 0.0044(4) 
N40 0.0178(4) 0.0192(4) 0.0225(4) 0.0012(3) 0.0130(4) 0.0060(3) 
C41 0.0147(4) 0.0185(5) 0.0206(5) -0.0006(4) 0.0088(4) 0.0044(4) 
N42 0.0173(4) 0.0185(4) 0.0243(4) 0.0023(3) 0.0126(4) 0.0079(3) 
C43 0.0169(5) 0.0196(5) 0.0226(5) 0.0007(4) 0.0114(4) 0.0049(4) 
O44 0.0226(4) 0.0214(4) 0.0299(4) 0.0034(3) 0.0164(4) 0.0111(3) 
O45 0.0220(4) 0.0203(4) 0.0275(4) 0.0044(3) 0.0141(3) 0.0063(3) 
C46 0.0225(5) 0.0187(5) 0.0284(6) 0.0035(4) 0.0139(5) 0.0045(4) 
C47 0.0210(5) 0.0189(5) 0.0225(5) -0.0008(4) 0.0108(4) 0.0002(4) 
C48 0.0227(5) 0.0184(5) 0.0262(5) -0.0003(4) 0.0130(4) 0.0013(4) 
C49 0.0231(5) 0.0226(5) 0.0306(6) -0.0035(5) 0.0149(5) 0.0014(4) 
C50 0.0281(6) 0.0304(6) 0.0341(7) -0.0031(5) 0.0201(5) -0.0036(5) 
C51 0.0345(7) 0.0297(6) 0.0335(7) 0.0052(5) 0.0207(6) -0.0004(5) 
C52 0.0271(6) 0.0254(6) 0.0281(6) 0.0049(5) 0.0143(5) 0.0039(5) 

_refine_ls_extinction_method 
    'None'
_oxford_refine_ls_scale 2.228(13) 
loop_
 _geom_bond_atom_site_label_1
 _geom_bond_site_symmetry_1
 _geom_bond_atom_site_label_2
 _geom_bond_site_symmetry_2
 _geom_bond_distance
 _geom_bond_publ_flag
N1 . O2 . 1.4503(12)    yes
N1 . C5 . 1.4729(14)    yes
N1 . C16 . 1.4681(15)    yes
O2 . C3 . 1.4598(14)    yes
C3 . C4 . 1.5333(17)    yes
C3 . C6 . 1.5123(17)    yes
C3 . H31 . 0.979    no
C4 . C5 . 1.5420(16)    yes
C4 . H41 . 0.972    no
C4 . H42 . 0.989    no
C5 . C8 . 1.5056(16)    yes
C5 . H51 . 0.973    no
C6 . O7 . 1.4277(15)    yes
C6 . H61 . 0.979    no
C6 . H62 . 0.991    no
O7 . H71 . 0.836(14)    no
C8 . C9 . 1.4434(15)    yes
C8 . C13 . 1.3494(15)    yes
C9 . N10 . 1.3834(15)    yes
C9 . O14 . 1.2355(13)    yes
N10 . C11 . 1.3746(13)    yes
N10 . H101 . 0.881(13)    no
C11 . N12 . 1.3618(14)    yes
C11 . O15 . 1.2319(14)    yes
N12 . C13 . 1.3712(15)    yes
N12 . H121 . 0.885(13)    no
C13 . H131 . 0.948    no
C16 . C17 . 1.5095(17)    yes
C16 . H162 . 1.006    no
C16 . H161 . 0.992    no
C17 . C18 . 1.3976(18)    yes
C17 . C22 . 1.3927(18)    yes
C18 . C19 . 1.389(2)    yes
C18 . H181 . 0.966    no
C19 . C20 . 1.385(3)    yes
C19 . H191 . 0.962    no
C20 . C21 . 1.385(2)    yes
C20 . H201 . 0.941    no
C21 . C22 . 1.3951(18)    yes
C21 . H211 . 0.958    no
C22 . H221 . 0.953    no
N31 . O32 . 1.4526(13)    yes
N31 . C35 . 1.4739(14)    yes
N31 . C46 . 1.4695(16)    yes
O32 . C33 . 1.4611(14)    yes
C33 . C34 . 1.5347(16)    yes
C33 . C36 . 1.5135(18)    yes
C33 . H331 . 0.984    no
C34 . C35 . 1.5420(16)    yes
C34 . H341 . 0.980    no
C34 . H342 . 0.963    no
C35 . C38 . 1.5056(16)    yes
C35 . H351 . 0.979    no
C36 . O37 . 1.4234(15)    yes
C36 . H362 . 0.981    no
C36 . H361 . 0.983    no
O37 . H371 . 0.845(14)    no
C38 . C39 . 1.4447(15)    yes
C38 . C43 . 1.3455(15)    yes
C39 . N40 . 1.3830(15)    yes
C39 . O44 . 1.2319(13)    yes
N40 . C41 . 1.3750(14)    yes
N40 . H401 . 0.863(13)    no
C41 . N42 . 1.3637(14)    yes
C41 . O45 . 1.2303(14)    yes
N42 . C43 . 1.3724(15)    yes
N42 . H421 . 0.872(13)    no
C43 . H431 . 0.935    no
C46 . C47 . 1.5070(16)    yes
C46 . H461 . 0.985    no
C46 . H462 . 0.988    no
C47 . C48 . 1.3931(16)    yes
C47 . C52 . 1.3962(17)    yes
C48 . C49 . 1.3923(17)    yes
C48 . H481 . 0.948    no
C49 . C50 . 1.3861(19)    yes
C49 . H491 . 0.962    no
C50 . C51 . 1.388(2)    yes
C50 . H501 . 0.956    no
C51 . C52 . 1.3899(18)    yes
C51 . H511 . 0.948    no
C52 . H521 . 0.950    no
loop_
 _geom_angle_atom_site_label_1
 _geom_angle_site_symmetry_1
 _geom_angle_atom_site_label_2
 _geom_angle_site_symmetry_2
 _geom_angle_atom_site_label_3
 _geom_angle_site_symmetry_3
 _geom_angle
 _geom_angle_publ_flag
O2 . N1 . C5 . 102.25(8)    yes
O2 . N1 . C16 . 107.81(9)    yes
C5 . N1 . C16 . 110.93(9)    yes
N1 . O2 . C3 . 107.96(8)    yes
O2 . C3 . C4 . 105.74(9)    yes
O2 . C3 . C6 . 107.62(9)    yes
C4 . C3 . C6 . 115.30(10)    yes
O2 . C3 . H31 . 109.1    no
C4 . C3 . H31 . 111.0    no
C6 . C3 . H31 . 107.9    no
C3 . C4 . C5 . 102.82(9)    yes
C3 . C4 . H41 . 111.5    no
C5 . C4 . H41 . 112.3    no
C3 . C4 . H42 . 110.2    no
C5 . C4 . H42 . 110.9    no
H41 . C4 . H42 . 109.0    no
C4 . C5 . N1 . 104.52(9)    yes
C4 . C5 . C8 . 113.23(9)    yes
N1 . C5 . C8 . 109.93(9)    yes
C4 . C5 . H51 . 110.8    no
N1 . C5 . H51 . 108.8    no
C8 . C5 . H51 . 109.3    no
C3 . C6 . O7 . 113.75(10)    yes
C3 . C6 . H61 . 107.1    no
O7 . C6 . H61 . 107.4    no
C3 . C6 . H62 . 109.8    no
O7 . C6 . H62 . 109.9    no
H61 . C6 . H62 . 108.8    no
C6 . O7 . H71 . 107.7(13)    no
C5 . C8 . C9 . 117.97(9)    yes
C5 . C8 . C13 . 124.40(10)    yes
C9 . C8 . C13 . 117.61(10)    yes
C8 . C9 . N10 . 116.54(9)    yes
C8 . C9 . O14 . 123.79(11)    yes
N10 . C9 . O14 . 119.66(10)    yes
C9 . N10 . C11 . 125.83(9)    yes
C9 . N10 . H101 . 116.1(9)    no
C11 . N10 . H101 . 118.1(9)    no
N10 . C11 . N12 . 114.34(10)    yes
N10 . C11 . O15 . 122.62(10)    yes
N12 . C11 . O15 . 123.03(10)    yes
C11 . N12 . C13 . 123.49(9)    yes
C11 . N12 . H121 . 118.5(9)    no
C13 . N12 . H121 . 117.9(9)    no
N12 . C13 . C8 . 122.09(10)    yes
N12 . C13 . H131 . 116.5    no
C8 . C13 . H131 . 121.4    no
N1 . C16 . C17 . 113.04(10)    yes
N1 . C16 . H162 . 111.8    no
C17 . C16 . H162 . 109.5    no
N1 . C16 . H161 . 105.4    no
C17 . C16 . H161 . 109.2    no
H162 . C16 . H161 . 107.7    no
C16 . C17 . C18 . 118.69(11)    yes
C16 . C17 . C22 . 122.03(11)    yes
C18 . C17 . C22 . 119.25(12)    yes
C17 . C18 . C19 . 120.62(14)    yes
C17 . C18 . H181 . 119.6    no
C19 . C18 . H181 . 119.8    no
C18 . C19 . C20 . 119.79(14)    yes
C18 . C19 . H191 . 120.1    no
C20 . C19 . H191 . 120.1    no
C19 . C20 . C21 . 120.11(13)    yes
C19 . C20 . H201 . 120.0    no
C21 . C20 . H201 . 119.9    no
C20 . C21 . C22 . 120.42(15)    yes
C20 . C21 . H211 . 120.4    no
C22 . C21 . H211 . 119.2    no
C21 . C22 . C17 . 119.81(13)    yes
C21 . C22 . H221 . 120.8    no
C17 . C22 . H221 . 119.4    no
O32 . N31 . C35 . 102.52(9)    yes
O32 . N31 . C46 . 108.00(9)    yes
C35 . N31 . C46 . 110.96(9)    yes
N31 . O32 . C33 . 107.67(8)    yes
O32 . C33 . C34 . 105.64(9)    yes
O32 . C33 . C36 . 108.73(9)    yes
C34 . C33 . C36 . 114.67(10)    yes
O32 . C33 . H331 . 109.0    no
C34 . C33 . H331 . 110.8    no
C36 . C33 . H331 . 107.8    no
C33 . C34 . C35 . 103.16(9)    yes
C33 . C34 . H341 . 110.6    no
C35 . C34 . H341 . 110.3    no
C33 . C34 . H342 . 111.2    no
C35 . C34 . H342 . 112.4    no
H341 . C34 . H342 . 109.1    no
C34 . C35 . N31 . 104.29(9)    yes
C34 . C35 . C38 . 113.31(10)    yes
N31 . C35 . C38 . 110.31(9)    yes
C34 . C35 . H351 . 110.6    no
N31 . C35 . H351 . 108.8    no
C38 . C35 . H351 . 109.3    no
C33 . C36 . O37 . 113.53(10)    yes
C33 . C36 . H362 . 110.1    no
O37 . C36 . H362 . 109.2    no
C33 . C36 . H361 . 107.9    no
O37 . C36 . H361 . 106.7    no
H362 . C36 . H361 . 109.3    no
C36 . O37 . H371 . 107.8(13)    no
C35 . C38 . C39 . 117.58(9)    yes
C35 . C38 . C43 . 124.61(10)    yes
C39 . C38 . C43 . 117.81(10)    yes
C38 . C39 . N40 . 116.54(9)    yes
C38 . C39 . O44 . 123.48(11)    yes
N40 . C39 . O44 . 119.98(10)    yes
C39 . N40 . C41 . 125.73(10)    yes
C39 . N40 . H401 . 117.2(9)    no
C41 . N40 . H401 . 117.0(9)    no
N40 . C41 . N42 . 114.42(10)    yes
N40 . C41 . O45 . 122.29(10)    yes
N42 . C41 . O45 . 123.29(10)    yes
C41 . N42 . C43 . 123.44(9)    yes
C41 . N42 . H421 . 119.0(9)    no
C43 . N42 . H421 . 117.5(9)    no
N42 . C43 . C38 . 122.01(10)    yes
N42 . C43 . H431 . 115.8    no
C38 . C43 . H431 . 122.1    no
N31 . C46 . C47 . 113.49(10)    yes
N31 . C46 . H461 . 106.3    no
C47 . C46 . H461 . 108.4    no
N31 . C46 . H462 . 111.0    no
C47 . C46 . H462 . 109.6    no
H461 . C46 . H462 . 107.7    no
C46 . C47 . C48 . 121.91(11)    yes
C46 . C47 . C52 . 118.92(11)    yes
C48 . C47 . C52 . 118.97(11)    yes
C47 . C48 . C49 . 120.20(11)    yes
C47 . C48 . H481 . 118.7    no
C49 . C48 . H481 . 121.1    no
C48 . C49 . C50 . 120.42(12)    yes
C48 . C49 . H491 . 119.8    no
C50 . C49 . H491 . 119.8    no
C49 . C50 . C51 . 119.72(12)    yes
C49 . C50 . H501 . 119.5    no
C51 . C50 . H501 . 120.8    no
C50 . C51 . C52 . 119.98(13)    yes
C50 . C51 . H511 . 120.9    no
C52 . C51 . H511 . 119.1    no
C47 . C52 . C51 . 120.63(12)    yes
C47 . C52 . H521 . 120.0    no
C51 . C52 . H521 . 119.4    no
loop_
 _geom_hbond_atom_site_label_D
 _geom_hbond_site_symmetry_D
 _geom_hbond_atom_site_label_H
 _geom_hbond_site_symmetry_H
 _geom_hbond_atom_site_label_A
 _geom_hbond_site_symmetry_A
 _geom_hbond_angle_DHA
 _geom_hbond_distance_DH
 _geom_hbond_distance_HA
 _geom_hbond_distance_DA
 _geom_hbond_publ_flag
C33 . H331 . O7 5_574 165 0.98 2.59 3.5458(19)    yes
C34 . H342 . O15 . 152 0.96 2.50 3.3778(19)    yes
C36 . H361 . O15 6_655 131 0.98 2.53 3.2601(19)    yes
N40 . H401 . O7 . 170.3 0.863 2.041 2.8946(19)    yes
N42 . H421 . O14 4_666 144.5 0.872 1.908 2.6668(19)    yes
N10 . H101 . O37 . 171.0 0.881 1.936 2.8101(19)    yes
N12 . H121 . O44 2_676 153.5 0.885 1.828 2.6489(19)    yes
O7 . H71 . O15 2_676 170.4 0.836 1.972 2.8002(19)    yes
O37 . H371 . O45 4_666 169.0 0.845 1.898 2.7322(19)    yes


_iucr_refine_instructions_details
;
#
# Punched on 09/11/16 at 15:00:42
#
#LIST     12                                                                    
BLOCK 
CONT SCALE 
CONT N    (     1 ,X'S,U'S)  UNTIL C    (    52 ) 
CONT H    (   401 ,X'S,U[ISO])  UNTIL H    (   371 ) 
RIDE C   (   3,X'S) H   (  31,X'S) 
RIDE C   (   4,X'S) H   (  41,X'S) H   (  42,X'S) 
RIDE C   (   5,X'S) H   (  51,X'S) 
RIDE C   (   6,X'S) H   (  61,X'S) H   (  62,X'S) 
RIDE C   (  13,X'S) H   ( 131,X'S) 
RIDE C   (  16,X'S) H   ( 162,X'S) H   ( 161,X'S) 
RIDE C   (  18,X'S) H   ( 181,X'S) 
RIDE C   (  19,X'S) H   ( 191,X'S) 
RIDE C   (  20,X'S) H   ( 201,X'S) 
RIDE C   (  21,X'S) H   ( 211,X'S) 
RIDE C   (  22,X'S) H   ( 221,X'S) 
RIDE C   (  33,X'S) H   ( 331,X'S) 
RIDE C   (  34,X'S) H   ( 341,X'S) H   ( 342,X'S) 
RIDE C   (  35,X'S) H   ( 351,X'S) 
RIDE C   (  36,X'S) H   ( 362,X'S) H   ( 361,X'S) 
RIDE C   (  43,X'S) H   ( 431,X'S) 
RIDE C   (  46,X'S) H   ( 461,X'S) H   ( 462,X'S) 
RIDE C   (  48,X'S) H   ( 481,X'S) 
RIDE C   (  49,X'S) H   ( 491,X'S) 
RIDE C   (  50,X'S) H   ( 501,X'S) 
RIDE C   (  51,X'S) H   ( 511,X'S) 
RIDE C   (  52,X'S) H   ( 521,X'S) 
END                                                                             
#
# Punched on 09/11/16 at 15:00:42
#
#LIST     16                                                                    
NO 
REM   HREST   START (DO NOT REMOVE THIS LINE) 
REM NO H  NO #H U MULT   DIST 
REM C-H 
REM >4           1.5    .96 DISORDER 
REM 1      1     1.2    .93 C C-H (ACETYLENE) 
REM 1      2     1.2    .93 C-C(H)-C 
REM 1      3     1.2    .98 (C)3-C-H 
REM 2      1     1.2    .93 C=C-H(2) 
REM 2      2     1.2    .97 (C)2-C-(H)2 
REM 3      1     1.5    .96 C-C-(H)3 
REM N-H 
REM >4           1.5    .89 DISORDER 
REM 1      1     1.2    .86 N-N/H 
REM 1      2     1.2    .86 (C)2-N-H 
REM 1      3     1.2    .89 (C)3-N-H 
REM 2      1     1.2    .86 C-N-(H)2 
REM 2      2     1.2    .89 (C)2-N-(H)2 
REM 3      1     1.2    .89 C-H-(H)3 
REM O-H 
REM 1      1     1.5    .82 O-H 
REM 
REM DIST      ESD = 0.02 
REM VIB       ESD = 0.002 
REM ANGLE     ESD = 2.0 
REM 
REM TO ACTIVATE THE VIB RESTRAINTS, REMOVE LEADING REM 
REM       H ON O-HETRO ATOM 
DIST 0.82, 0.02 = 
CONT O ( 7) TO H(71) 
REST 0.031, 0.002 = H(71,U[ISO]) 
REM            H1-N-R2 
DIST 0.86, 0.02 = 
CONT N ( 10) TO H(101) 
REST 0.022, 0.002 = H(101,U[ISO]) 
ANGLE 0.0, 2.0 = MEAN 
CONT H(101) TO N ( 10) TO C(9) 
CONT H(101) TO N ( 10) TO C(11) 
REM            H1-N-R2 
DIST 0.86, 0.02 = 
CONT N ( 12) TO H(121) 
REST 0.023, 0.002 = H(121,U[ISO]) 
ANGLE 0.0, 2.0 = MEAN 
CONT H(121) TO N ( 12) TO C(11) 
CONT H(121) TO N ( 12) TO C(13) 
REM       H ON O-HETRO ATOM 
DIST 0.82, 0.02 = 
CONT O ( 37) TO H(371) 
REST 0.033, 0.002 = H(371,U[ISO]) 
REM            H1-N-R2 
DIST 0.86, 0.02 = 
CONT N ( 40) TO H(401) 
REST 0.022, 0.002 = H(401,U[ISO]) 
ANGLE 0.0, 2.0 = MEAN 
CONT H(401) TO N ( 40) TO C(39) 
CONT H(401) TO N ( 40) TO C(41) 
REM            H1-N-R2 
DIST 0.86, 0.02 = 
CONT N ( 42) TO H(421) 
REST 0.023, 0.002 = H(421,U[ISO]) 
ANGLE 0.0, 2.0 = MEAN 
CONT H(421) TO N ( 42) TO C(41) 
CONT H(421) TO N ( 42) TO C(43) 
REM   HREST   END (DO NOT REMOVE THIS LINE) 
END                                                                             
;

# Manually omitted reflections

loop_
_oxford_refln_omitted_index_h
_oxford_refln_omitted_index_k
_oxford_refln_omitted_index_l
_oxford_refln_omitted_flag
_oxford_refln_omitted_details
  -8   0   8  x   .
  -1   3   3  x   .
  -2   2   5  x   .
